# Supplementary material for: Phenotyping Pediatric Long COVID: Symptom Clusters from a Longitudinal Multicenter Italian Cohort
Source: Children (Basel). 2026 Feb 18;13(2):279. doi: 10.3390/children13020279 (PMC12938949; doi:10.3390/children13020279)
Supplement: Supplementary file 1 [file children-13-00279-s001.zip]

Archive with 1 entries (1 files):
- children-4117214-supplementary.pdf
